# Supplementary material for: Analytical and Antimicrobial Characterization of Zn-Modified Clays Embedding Thymol or Carvacrol
Source: Molecules. 2024 Jul 30;29(15):3607. doi: 10.3390/molecules29153607 (PMC11313700; doi:10.3390/molecules29153607)
Supplement: Supplementary file 1 [file molecules-29-03607-s001.zip]

Archive with 1 entries (1 files):
- molecules-3109598-supplementary.pdf
